# Supplementary material for: Selective Angiography of Stimulant-Exposed Cardiac Donors Following Circulatory Death Does Not Impact Post-Transplant Outcomes
Source: J Clin Med. 2025 May 29;14(11):3809. doi: 10.3390/jcm14113809 (PMC12156159; doi:10.3390/jcm14113809)
Supplement: Supplementary file 1 [file jcm-14-03809-s001.zip]

Archive with 2 entries (2 files):
- dcd_stim_do.pdf
- dcd_stim_sm1.csv
