# Supplementary material for: Selective Angiography of Stimulant-Exposed Cardiac Donors Following Circulatory Death Does Not Impact Post-Transplant Outcomes
Source: J Clin Med. 2025 May 29;14(11):3809. doi: 10.3390/jcm14113809 (PMC12156159; doi:10.3390/jcm14113809)
Supplement: Supplementary file 1 [file jcm-14-03809-s001.zip › dcd_stim_sm1.csv]

wl_org	cod_wl	transplant_country	num_prev_tx	thoracic_dgn	grouping	tah	vas	onvent	icu	inotropic	inutero	gender	abo	ethnicity	wgt_kg_tcr	hgt_cm_tcr	bmi_tcr	tcr_cdc_growth_bmi	tcr_cdc_growth_hgt	tcr_cdc_growth_wgt	citizenship	citizen_country	perm_state	education	ecmo_tcr	pros_infus_tcr	iabp_tcr	prostacyclin_tcr	inhaled_no	inotropes_tcr	pge_tcr	oth_life_sup_tcr	vad_device_ty_tcr	vad_brand1_tcr	vad_brand2_tcr	vad_tah_tcr	func_stat_tcr	pri_payment_tcr	pri_payment_ctry_tcr	tcr_dgn	diab	dial_ty_tcr	cereb_vasc	malig_tcr	malig_ty_tcr	most_rcnt_creat	tot_serum_album	sud_death	impl_defibril
HR			0	1000								M	A	0	80.286	187.96	22.7253				1		NC	4	0	0	0	0	0	0	0	0	1				2040	6		1000	No	1	N	Y	8	1.8			Y
HR			0	1049								M	O	0	61.235	177.8	19.3703				1		NH	4	0	0	0	0	0	0	0	0	1				2030	1		1004	Type II	1	N	N					N
HR			0	1007								F	A	0	60.7813	167.64	21.6279				1		NC	3	0	0	0	0	0	0	0	0	1				2020	2		1007	No	1	N	N		.9			Y
HR			0	1049								M	O	1	92.53400000000001	175.26	30.1256				1		RI	3	0	0	0	0	0	0	0	0	1				2070	3		1000	No	1	N	N		1.23			Y
HR			0	1053								M	A	1	134.4	187.96	38.0424				1		NY	3	0	0	0	0	0	0	0	0	1				2060	3		1053	No	1	N	N		1.51			Y
HR			0	1000								F	O	0	59	172.72	19.7773				1		NC	3	0	0	1	0	0	1	0	0	1				2020	4		1000	No	1	N	N		.5			Y
HR			0	1000								M	O	0	89.8112	182.88	26.8533				1		TN	5	0	0	0	0	0	0	0	0	2	236			2080	1		1000	No	1	N	N		1.19			N
HR			0	1003								M	B	0	49.986	177.8	15.8119				1		NY	3	0	0	0	0	0	0	0	1	2	205			2070	1		1003	Type II	1	N	N		1			Y
HR			0	1208								M	O	0	97.069	200.66	24.1079				1		MA	4	0	0	0	0	0	0	0	0	1				2060	4		1007	Type II	1	N	N		1.28			Y
HR			0	1007								M	O	0	95.708	190.5	26.3729				1		SC	4	0	0	0	0	0	0	0	0	2	224			2040	1		1007	No	1	N	N		1.2			N
HR			0	1201								F	A	0	80.90000000000001	172.72	27.1184				1		NJ	5	0	0	0	0	0	0	0	0	1				2070	3		1201	No	1	N	N		1.5			Y
HR			0	1007								F	O	0	80.8	160.02	31.5546				1		GA	4	0	0	0	0	0	1	0	0	1				2050	6		1007	Type II	1	N	N		.74			Y
HR			0	1000								M	O	1	64.864	187.96	18.36				1		NC	6	0	0	0	0	0	1	0	0	1				2040	4		1000	No	1	N	N		1.6			Y
HR			0	1201								M	O	0	75.8	184.2	22.3403				1		WI	3	0	0	0	0	0	0	0	0	1				2080	1		1201	No	1	N	N		1.31			N
HR			0	1000								M	O	0	104.1	167	37.3265				1		GA	4	0	0	0	0	0	0	0	0	2	236			2060	3		1000	Type II	1	N	N		1.22			Y
HR			0	1000								F	A	0	71.66800000000001	167	25.6976				1		GA	3	0	0	0	0	0	0	0	0	2	224			2080	1		999	No	1	N	Y	256	1.7			N
HR			0	1000								M	B	0	72.1211	180.34	22.1757				1		NC	3	0	0	1	0	0	0	0	0	1				2020	1		1000	Type II	1	N	N		1.4			N
HR			0	1000								M	O	0	124.738	187.96	35.3076				1		VA	4	0	0	0	0	0	0	0	0	2	205			2040	1		1000	Type II	1	N	N		1	3.6		N
HR			0	1007								F	O	0	74.843	165.1	27.4573				1		ME	6	0	0	0	0	0	0	0	0	1				2060	1		1007	No	1	N	N		1.15			Y
HR			0	1000								M	O	0	107.5013	175.26	34.9984				1		NC	5	0	0	0	0	0	0	0	0	2	236			2060	1		1000	No	1	N	N		1			N
HR			0	1007								M	A	1	61.8	170.1	21.3589				1		PR	5	0	0	0	0	0	0	0	0	1				2080	3		1007	No	1	N	N		1.6			Y
HR			0	1000								M	O	0	85.729	172.72	28.7371				1		GA	4	0	0	0	0	0	0	0	0	2	236			2060	1		1000	No	1	N	N		1.6			Y
HR			0	1007								M	AB	0	88.90000000000001	182.88	26.5809				1		CT	5	0	0	0	0	0	0	0	0	1				2070	4		1007	Type II	1	N	N		1.09			Y
HR			0	1000								M	O	0	78.925	175.26	25.695				1		TN	6	0	0	1	0	0	1	0	0	1				2020	1		1000	No	1	N	Y	64	1.82			Y
HR			0	1007								M	O	0	92.533	167.64	32.9262				1		MA	3	0	0	0	0	0	0	0	0	2	236			2090	2		1007	Type II	1	N	N		.9399999999999999			Y
HR			0	1003								F	A	0	59.421	167.64	21.1439				1		MA	5	0	0	0	0	0	0	0	0	1				2080	4		1003	No	1	N	N		.8			Y
HR			0	1000								M	B	0	118.388	170.18	40.8781				1		TN	4	0	0	0	0	0	0	0	0	2	236			2080	1		1000	No	1	N	N		1.66			Y
HR			0	1000								M	B	0	120.202	175.26	39.1333				1		NC	5	0	0	0	0	0	0	0	0	2	236			2030	1		1000	Type II	1	N	N		1.1			Y
HR			0	1007								M	O	1	77.5642	170.18	26.7821				1		CA	3	0	0	0	0	0	0	0	0	1				2040	3		1007	Type II	1	N	N		1.23			Y
HR			0	1000								F	O	0	83.461	157.48	33.6537				1		NC	3	0	0	0	0	0	0	0	0	2	236			2030	4		1000	No	1	N	N		1.1			Y
HR			0	1051								M	O	0	119.7483	185.42	34.8302				1		CT	6	0	0	0	0	0	0	0	0	1				2080	1		1051	No	1	N	N		1.55			N
HR			0	1001								F	O	0	71.66800000000001	167.64	25.5017				1		NC	6	0	0	0	0	0	1	0	0	2	226			2020	1		1001	Type II	1	N	Y	16	2.4			N
HR			0	1007								M	O	1	79	172.72	26.4815				1		CA	4	0	0	0	0	0	0	0	0	2	236			2040	3		1007	No	1	U	N		1.13			Y
HR			0	1053								M	O	0	108.409	177.8	34.2927				1		NH	3	0	0	0	0	0	0	0	0	1				2060	1		999	No	1	N	N		1.14			Y
HR			0	1007								M	A	0	97.069	175.26	31.602				1		TN	5	0	0	0	0	0	0	0	0	1				2070	1		1007	No	1	Y	N		1.06			Y
HR			0	1007								F	O	0	102.0582	170.18	35.2396				1		TN	4	0	0	0	0	0	0	0	0	1				2070	2		1007	Type II	1	N	N		.9			Y
HR			0	999								M	A	0	102.1	190.5	28.1343				1		IL	4	0	0	0	0	0	0	0	0	1				2020	1		999	No	1	N	N		1.08			N
HR			0	1007								M	A	0	109.316	182.88	32.6852				1		TN	4	0	0	0	0	0	0	0	0	2	236			2070	1		1007	No	1	N	N		1.17			N
HR			0	1049								M	O	0	90.901	177.8	28.7545				1		NJ	5	0	0	0	0	0	1	0	0	2	236			2060	1		1049	No	1	N	N		1.98			Y
HR			0	1007								M	A	0	100.698	182.88	30.1085				1		MA	4	0	0	0	0	0	0	0	0	2	236			2020	2		1007	No	1	N	N		1.3			Y
HR			0	1051								M	O	0	81.7	182.91	24.4201				1		FL	6	0	0	0	0	0	0	0	0	1				2060	4		1051	No	1	N	Y	2	1.31			N
HR			0	1000								M	O	0	107.5013	172.72	36.0353				1		NE	3	0	0	0	0	0	0	0	0	2	236			2070	2		1000	Type II	1	N	N		.92			Y
HR			0	1000								M	O	0	106.001	180.01	32.7127				1		FL	5	0	0	0	0	0	0	0	0	1				2030	1		1000	Type II	1	Y	N		.42			N
HR			0	1207								M	O	0	99.337	182.88	29.7015				1		NE	4	0	0	0	0	0	0	0	0	1				2050	3		1207	No	1	N	N		.82			Y
HR			0	1049								F	O	0	98.8831	175.3	32.1779				1		NE	5	0	0	0	0	0	1	0	0	1				2040	1		1000	No	1	N	N		1.16			Y
HR			0	1000								M	A	0	111.584	175.26	36.3276				1		NC	4	0	0	0	0	0	0	0	0	1				2060	2		1000	Type II	1	N	N		7			N
HR			0	1002								F	B	0	101.9	175.26	33.1748				1		NC	4	0	0	0	0	0	0	0	0	2	236			2070	2		1002	No	1	N	N		.8			Y
HR			0	1000								M	O	0	101.5	176	32.7673				1		NY	5	0	0	0	0	0	1	0	0	1				2070	1		1000	Type II	1	N	N		1.5			N
HR			0	1049								M	B	0	111.448	180.34	34.268				1		KY	4	0	0	0	0	0	0	0	0	1				2070	6		1000	No	1	N	N		1.39			Y
HR			0	1051								M	O	0	95.2543	193.04	25.5617				1		CA	6	0	0	0	0	0	1	0	0	1				2020	1		1051	No	1	N	N		.96			N
HR			0	1051								M	O	0	69.40000000000001	170.18	23.9631				1		NY	6	0	0	0	0	0	0	0	0	1				2080	3		1051	No	1	N	N		1.17			Y
HR			0	1008								M	A	0	133.4	182.9	39.8775				1		IL	3	0	0	0	0	0	0	0	0	2	205			2060	4		1008	No	1	N	N		.98			N
HR			0	1007								F	A	0	68.5	154.94	28.5341				4		NV	5	0	0	0	0	0	1	0	0	1				2020	4		1007	No	1	N	N		.92			Y
HR			0	1000								M	A	0	79.8322	172.72	26.7604				1		CA	4	0	0	0	0	0	1	0	0	1				2030	1		1000	No	1	N	N		1.22			Y
HR			0	1000								M	O	0	70.761	167.64	25.179				1		CA	4	0	0	0	0	0	0	0	0	1				2040	4		1000	No	1	N	N		1.05			Y
HR			0	1202								M	B	0	99.5	193	26.7121				1		WI	5	0	0	0	0	0	0	0	0	1				2060	4		1202	No	1	N	N		1.29			N
HR			0	1000								M	O	0	81.8	172.7	27.4264				1		WI	3	0	0	0	0	0	0	0	0	1				2080	2		1000	No	1	N	N		1.3			Y
HR			0	1007								M	O	0	99.7903	170.18	34.4565				1		TN	3	0	0	0	0	0	0	0	0	1				2070	1		1007	Type II	1	N	N		1.63			N
HR			0	1007								F	A	0	83.91500000000001	157.48	33.8368				1		MD	5	0	0	1	0	0	1	0	0	2	999			2030	4		1007	Type II	1	N	N		1.1			N
HR			0	1003								M	O	0	113.9	180.3	35.0374				1		WI	5	0	0	0	0	0	0	0	0	2	224			2080	1		1003	No	1	N	N		1.3			Y
HR			0	1007								F	O	0	114.3052	172.72	38.316				1		TN	3	0	0	0	0	0	0	0	0	1				2070	3		1007	Type I	1	N	N		1.53			N
HR			0	1007								M	O	1	100	172.72	33.5208				4		CA	3	0	0	0	0	0	0	0	0	2	224			2040	7		1007	Type II	1	U	N		1.15			Y
HR			0	1000								M	O	0	99.59999999999999	185.42	28.9698				1		CA	6	0	0	0	0	0	0	0	0	2	205			2040	3		1000	No	1	N	N		.9			N
HR			0	1007								M	O	0	87.09	190.5	23.9982				1		MA	4	0	0	0	0	0	0	0	0	2	236			2070	4		1007	Type II	1	N	Y	8	.61			Y
HR			0	1000								M	A	0	96.6151	160.02	37.7308				1		TN	3	0	0	0	0	0	0	0	0	1				2070	1		1000	Type II	1	N	N		1.58			Y
HR			0	1000								M	O	0	73.482	180.34	22.5942				1		NY	3	0	0	0	0	0	0	0	0	1				2030	2		1000	No	1	N	N		.8			Y
HR			0	1000								M	B	0	115.213	187.96	32.6115				1		MD	5	0	0	1	0	0	0	0	0	2	999			2020	1		1000	No	1	N	N		1.3			Y
HR			0	1000								F	B	0	43.0912	161.3	16.5623				1		TN	4	0	0	0	0	0	0	0	0	1				2030	1		1000	Type II	1	N	N		.9399999999999999			N
HR			0	1000								M	O	0	108.8621	193.04	29.2134				1		MO	5	0	0	0	0	0	0	0	0	2	236			2070	1		1000	No	1	N	N		1.09			Y
HR			0	1007								F	O	0	97.976	167.64	34.863				1		ME	4	0	0	0	0	0	0	0	0	2	236			2020	2		1007	Type II	1	N	N		1.18			N
HR			0	1007								F	B	0	57.4	157.48	23.1452				1		CA	3	0	0	0	0	0	0	0	0	1				2030	3		1007	Type II	1	N	N		.51			Y
HR			0	1007								M	O	0	97.5223	175.3	31.7351				1		TN	6	0	0	1	0	0	0	0	0	1				2020	4		1007	No	1	N	N		1.36			N
HR			0	1000								M	O	0	115.666	193.04	31.0392				1		FL	4	0	0	0	0	0	0	0	0	2	236			2080	6		1000	No	1	N	N		1.39			N
HR			0	1007								M	O	0	107.048	180.3	32.9296				1		KY	3	0	0	0	0	0	0	0	0	1				2070	3		1000	Type II	1	N	N		1.22			Y
HR			0	1007								M	A	0	66.678	172.72	22.351				1		MA	2	0	0	0	0	0	0	0	0	2	236			2050	2		1007	No	1	N	N		1.23			Y
HR			0	1000								M	AB	0	73.0283	165.1	26.7915				1		NC	3	0	0	0	0	0	0	0	0	2	236			2060	1		1000	No	1	N	N		1.3			N
HR			0	1099								M	AB	0	79.8322	172.72	26.7604				1		CA	4	0	0	0	0	0	0	0	0	1				2040	6		1099	No	1	N	N		1.89			Y
HR			0	1201								M	A	0	86.63800000000001	182.88	25.9045				1		CA	4	0	0	0	0	0	0	0	0	1				2030	3		1201	No	1	N	N		1.44			Y
HR			0	1000								M	B	0	93.44	177.8	29.5576				1		TN	998	0	0	1	0	0	1	0	0	1				2020	1		1007	Type II	1	N	N		.93			Y
HR			0	1000								M	O	0	71.1232	200.66	17.664				1		CT	3	0	0	0	0	0	0	0	0	2	236			2080	2		1000	No	1	N	N		1.02			N
HR			0	1049								F	B	0	69.40000000000001	167.64	24.6947				1		MA	6	0	0	0	0	0	0	0	0	1				2060	4		1000	No	1	N	N		1.54			Y
HR			0	1007								M	A	0	120.202	193	32.2699				1		TN	3	0	0	0	0	0	0	0	0	2	236			2070	1		1000	Type II	1	N	N		1.39			Y
HR			0	1007								M	A	0	97.5223	175.3	31.7351				1		TN	5	0	0	0	0	0	0	0	0	1				2070	4		1007	Type II	1	N	N		.73			Y
HR			0	1049								M	A	0	116.12	180.34	35.7045				1		IA	3	0	0	0	0	0	0	0	0	2	205			2070	3		1000	No	1	N	N		1.18			N
HR			0	1000								F	O	0	95.09999999999999	165.1	34.8888				1		NC	4	0	0	0	0	0	1	0	0	1				2060	1		1000	No	1	N	N		.9			N
HR			0	1053								M	A	0	117.934	190.5	32.4974				1		KY	5	0	0	0	0	0	0	0	0	2	236			2070	4		1053	No	1	N	N		1.23			Y
HR			0	1049								M	A	0	96.6151	175.2	31.4758				1		NY	3	0	0	0	0	0	0	0	0	2	236			2070	2		1049	No	1	N	N		1.03			Y
HR			0	1049								M	A	0	64.4101	172.72	21.5908				1		MA	5	0	0	0	0	0	0	0	0	1				2070	4		1202	No	1	N	N		1.35			Y
HR			0	1007								M	O	0	76.6571	175.26	24.9567				1		TN	5	0	0	0	0	0	0	0	0	1				2070	3		1007	No	1	N	N		1.43			Y
HR			0	1000								F	A	0	76.8	165.1	28.1752				1		CA	3	0	0	0	0	0	0	0	0	1				2040	2		1000	Type II	1	N	Y	16	1.33			Y
HR			0	1202								F	A	0	93.90000000000001	167.64	33.4126				1		NV	3	0	0	0	0	0	0	0	0	1				2020	3		1202	No	1	N	N		1.47			N
HR			0	1007								M	A	0	97.72	180	30.1605				1		TX	5	0	0	0	0	0	0	0	0	1				2070	4		1007	Type II	1	N	N		1.4			Y
HR			0	1000								M	O	1	104.3262	172.72	34.971				1		NY	2	0	0	0	0	0	0	0	0	2	236			2060	2		1000	No	1	N	N		1.29			Y
HR			0	1007								M	O	0	71.214	177.8	22.5269				1		TN	6	0	0	1	0	0	1	0	0	1				2020	1		1000	No	1	N	N		.84			N
HR			0	1049								M	O	0	67.13200000000001	182.88	20.0723				1		MA	4	0	0	0	0	0	0	0	0	2	236			2080	1		1000	Type II	1	N	N		.73			N
HR			0	1007								M	A	0	94.801	172.72	31.7781				1		AL	5	0	0	0	0	0	0	0	0	1				2070	1		1000	No	1	N	N		.92			Y
HR			0	1000								M	O	0	60.8	172.72	20.3807				4		CT	4	0	0	0	0	0	0	0	0	2	236			2020	2		1002	No	1	N	N		.67			Y
HR			0	1049								M	A	0	107.547	185.42	31.2813				1		NV	3	0	0	0	0	0	1	0	0	1				2030	6		1049	Type II	1	U	N		1.36			Y
HR			0	1000								M	O	1	83.824	167.64	29.8272				1		CA	3	0	0	1	0	0	0	0	0	1				2010	2		1000	No	1	N	N		1.16			Y
HR			0	1208								M	O	0	120.656	182.88	36.0758				1		NY	3	0	0	0	0	0	0	0	0	1				2060	1		1208	No	1	N	N		1.39			Y
HR			0	1049								M	O	0	87.09099999999999	182.88	26.04				1		TX	5	0	0	0	0	0	1	0	0	1				998	4		1000	No	1	N	N		1.68			Y
HR			0	1049								M	O	0	65.771	167.64	23.4034				4		NY	3	0	0	0	0	0	0	0	0	2	236			2080	2		1053	No	1	N	N		1.74			Y
HR			0	1000								M	O	0	118.8412	182.9	35.5255				1		GA	4	0	0	0	0	0	0	0	0	2	205			2070	4		1000	Type II	1	N	N		.9399999999999999			Y
HR			0	1007								M	A	0	96.16200000000001	172.72	32.2343				1		ME	3	0	0	0	0	0	0	0	0	2	224			2060	4		1007	No	1	N	N		1.52			Y
HR			0	1007								M	B	0	96.3	177.8	30.4623				1		NC	3	0	0	0	0	0	1	0	0	1				2040	1		1007	Type II	1	N	N		1.6			Y
HR			0	1007								M	A	0	89.001	175.01	29.0582				1		FL	4	0	0	0	0	0	0	0	0	1				2060	1		1007	No	1	Y	N		1.04			N
HR			0	1049								M	A	0	72.575	177.8	22.9574				1		IA	5	0	0	0	0	0	0	0	0	2	205			2070	1		1049	No	1	N	N		.75			N
HR			0	1000								M	A	0	88.45099999999999	175.26	28.7963				1		NY	3	0	0	1	0	0	1	0	0	1				2020	4		1000	No	1	N	N		.9399999999999999			Y
HR			0	1000								M	O	0	63.957	180.34	19.6655				1		GA	6	0	0	1	0	0	1	0	0	1				2020	1		1000	Type II	1	N	N		2.2			Y
HR			0	1007								M	O	0	64.864	167.64	23.0807				1		IA	3	0	0	0	0	0	0	0	0	1				2060	2		1007	Type II	1	N	N		.8			Y
HR			0	1049								M	O	1	66.678	160.02	26.0396				5	HON	NY	2	0	0	0	0	0	0	0	0	2	236			2040	2		1049	No	1	N	N		.76			Y
HR			0	1007								M	B	0	104.3	177.8	32.9929				1		NV	3	0	0	0	0	0	0	0	0	1				2040	3		1007	No	1	N	N		1.01			Y
HR			0	1007								M	O	0	66.678	170.18	23.0232				1		MA	3	0	0	0	0	0	0	0	0	1				2070	1		1007	No	1	N	N		1.61			Y
HR			0	1000								F	O	0	93.3	172.72	31.2749				1		FL	3	0	0	0	0	0	1	0	0	1				2040	3		1000	Type II	1	N	N		1			Y
HR			0	1000								M	O	0	129.274	187.96	36.5915				1		NY	5	0	0	0	0	0	0	0	0	2	205			2060	3		1000	Type II	1	N	N		.9			Y
HR			0	1200								M	O	0	101.3	190.5	27.9138				1		CA	6	0	0	0	0	0	0	0	0	1				2040	3		1200	No	1	N	N		.84			Y
HR			0	1208								M	A	1	90.7	182.88	27.1191				1		NY	3	0	0	0	0	0	0	0	0	1				2070	1		1208	No	1	N	N		1.36			Y
HR			0	1000								M	B	0	120.656	190.5	33.2475				1		GA	3	0	0	0	0	0	0	0	0	1				2020	6		1000	Type II	1	N	N		1.38			Y
HR			0	1201								M	A	0	82.1002	167.64	29.2139				1		CT	3	0	0	0	0	0	0	0	0	1				2070	1		1201	No	1	N	N		1.18			N
HR			0	1008								M	O	0	86.18300000000001	187.96	24.3944				1		TN	4	0	0	1	0	0	1	0	0	1				2020	1		1008	No	1	N	N		1.14			N
HR			0	1007								M	A	0	78.47199999999999	182.88	23.4629				1		ME	6	0	0	0	0	0	0	0	0	2	236			2050	4		1007	No	1	N	Y	8	1.41			N
HR			0	1201								M	O	0	105.4	175.26	34.3143				1		CA	5	0	0	0	0	0	0	0	0	1				2030	1		1050	Type II	1	N	N		4.23			Y
HR			0	1049								M	B	1	121.1091	180.34	37.2385				1		TX	3	0	0	0	0	0	0	0	0	1				2060	4		1049	Type II	1	N	N		1.08			Y
HR			0	1000								M	A	1	103.419	185.42	30.0806				4		NY	4	0	0	0	0	0	0	0	0	1				2070	2		1000	No	1	N	N		1.55			N
HR			0	1049								M	A	0	90.71899999999999	177.8	28.6969				1		ME	4	0	0	0	0	0	0	0	0	2	224			2070	6		1003	Type II	1	N	N		1.34			Y
HR			0	1000								M	O	0	70.761	182.88	21.1574				1		CA	3	0	0	0	0	0	1	0	0	1				2040	1		1000	Type II	1	N	N		1.5			Y
HR			0	1000								M	O	0	99.7903	200.66	24.7837				1		FL	3	0	0	0	0	0	1	0	0	2	236			2040	2		1000	No	1	N	N		.8			Y
HR			0	1007								M	O	1	85.3	172.72	28.5933				1		NV	4	0	0	0	0	0	0	0	0	2	236			2040	3		1007	No	1	N	N		.9399999999999999			N
HR			0	1000								M	A	0	85.729	172.72	28.7371				1		NC	3	0	0	0	0	0	0	0	0	2	236			2030	6		1000	No	1	N	N		2.9			N
HR			0	1007								M	A	0	80.2	182.91	23.9717				1		MN	6	0	0	0	0	0	1	0	0	1				2020	2		1007	No	1	N	N		.57			N
HR			0	1000								M	A	0	110.452	177.8	34.939				1		TN	5	0	0	0	0	0	0	0	0	2	236			2070	3		1000	No	1	N	N		1.61			Y
HR			0	1007								M	A	0	116.12	180.34	35.7045				1		CA	4	0	0	0	0	0	0	0	0	2	236			2030	2		1007	Type II	1	N	N		1.53			N
HR			0	1000								M	A	0	80.09999999999999	170.18	27.6577				1		NC	4	0	0	0	0	0	1	0	0	1				2020	4		1000	Type II	1	N	N		1.8			Y
HR			0	1049								M	O	0	76.6571	167.64	27.277				1		TX	5	0	0	0	0	0	1	0	0	1				2050	4		1000	Type II	1	N	N		1.3			Y
HR			0	1000								M	A	0	130.773	185.42	38.0369				1		AR	3	0	0	0	0	0	0	0	0	2	236			2060	1		1000	Type II	1	N	N		.88			N
HR			0	1049								M	A	1	65.771	172.72	22.047				1		CA	2	0	0	0	0	0	1	0	0	1				2020	1		1049	No	1	N	N		1.69			Y
HR			0	1007								M	O	0	108.32	182.91	32.3768				1		FL	3	0	0	0	0	0	0	0	0	2	999			2040	6		1007	No	1	N	N		1.8			N
HR			0	1049								M	O	0	115.213	187.96	32.6115				1		MA	4	0	0	0	0	0	0	0	0	2	236			2080	1		1000	No	1	N	N		.74			Y
HR			0	1000								M	O	1	102.966	182.88	30.7866				4		NY	2	0	0	0	0	0	0	0	0	2	236			2060	4		1000	No	1	N	N		1.01			Y
HR			0	1049								F	B	0	69.854	162.56	26.4341				1		PA	4	0	0	0	0	0	1	0	0	1				2020	1		1049	No	1	N	N		.9			Y
HR			0	1007								M	A	0	66.678	177.8	21.0921				1		CA	3	0	0	0	0	0	0	0	0	1				2060	1		1007	Type II	1	Y	N		1.08			Y
HR			0	1007								M	O	0	107.8	177.8	34.1001				1		CA	3	0	0	0	0	0	0	0	0	1				2050	3		1007	No	1	U	N		1.22			Y
HR			0	1000								M	O	0	68.946	165.1	25.2938				1		NY	4	0	0	1	0	0	1	0	0	1				2020	3		1000	Type II	1	N	N		.86			Y
HR			0	1049								M	A	0	116.377	180.34	35.7835				1		PA	5	0	0	0	0	0	0	0	0	1				2060	2		1049	No	1	N	N		1.08			N
HR			0	1007								M	O	0	92.0792	182.9	27.5254				1		VA	3	0	0	0	0	0	1	0	0	2	999			2030	4		1007	Type II	1	N	N		2.82			Y
HR			0	1007								M	A	0	77.5	180.29	23.8429				1		MT	3	0	0	0	0	0	0	0	0	1				2030	1		1007	No	1	Y	N		1.75			N
HR			0	1007								M	A	0	110.677	187.96	31.3276				1		CA	6	0	0	0	0	0	0	0	0	1				2020	3		1007	No	1	N	N		2.9			Y
HR			0	1049								M	A	0	76	180.34	23.3684				1		WA	4	0	0	0	0	0	0	0	0	1				2070	1		1049	No	1	Y	N		1.05			Y
HR			0	1007								M	O	0	69	179.4	21.439				1		SD	5	0	0	0	0	0	0	0	0	1				2080	3		1007	No	1	N	N		1.88			Y
HR			0	1007								M	AB	0	83.416	165	30.6395				1		LA	3	0	0	0	0	0	0	0	0	1				2050	6		1007	No	1	N	N		1.14			Y
HR			0	1049								M	B	0	130.635	190.5	35.9973				1		NE	3	0	0	0	0	0	0	0	0	2	236			2090	1		1000	No	1	N	N		1.69			N
HR			0	1049								M	B	0	80.001	168	28.345				1		KS	4	0	0	0	0	0	1	0	0	1				2050	1		1049	No	1	N	N		1.65			Y
HR			0	1007								M	A	1	83.008	175.26	27.0243				1		HI	5	0	0	0	0	0	0	0	0	1				2030	3		1007	Type II	1	N	N		.84			Y
HR			0	1000								M	O	0	79.8	162.56	30.1978				1		CT	3	0	0	0	0	0	0	0	0	1				2020	1		1000	No	1	N	N		.54			N
HR			0	1201								M	O	0	125	182.9	37.3665				1		WA	4	0	0	0	0	0	0	0	0	1				2070	1		1201	No	1	N	N		1.25			Y
HR			0	1049								M	O	0	72.1211	182.88	21.564				1		MA	5	0	0	0	0	0	0	0	0	2	236			2010	4		999	No	1	N	N		.58			N
HR			0	1001								M	O	0	67.09999999999999	162.56	25.3919				1		NY	3	0	0	0	0	0	0	0	0	1				2020	4		1000	No	1	N	Y	2048	.84			N
HR			0	1000								M	A	0	87.09	175.2	28.3727				1		NC	3	0	0	0	0	0	0	0	0	1				2070	6		1000	No	1	N	N		1.51			N
HR			0	1000								F	O	0	74.3891	154.94	30.9872				1		HI	4	0	0	0	0	0	1	0	0	2	237			2020	2		1000	No	1	N	N		1.28			N
HR			0	1000								M	A	0	97.5	190.5	26.8667				1		WA	5	0	0	0	0	0	0	0	0	1				2070	4		1000	No	1	N	N		1.35			Y
HR			0	1003								M	O	0	92.89700000000001	185.39	27.0289				1		FL	5	0	0	0	0	0	0	0	0	2	241			2020	2		1003	Type II	1	N	N		.9			N
HR			0	1200								M	A	0	111.301	185.42	32.3732				1		SC	5	0	0	0	0	0	0	0	0	1				2060	1		1200	Type II	1	Y	N		.91			N
HR			0	1000								M	O	1	72.575	167.64	25.8245				1		CA	3	0	0	0	0	0	1	0	0	1				2090	2		1000	Type I	1	N	N		1.07			N
HR			0	1200								M	B	0	98.901	167.64	35.1921				1		FL	4	0	0	0	0	0	0	0	0	1				2050	4		1200	No	1	N	N		1.78			N
HR			0	1049								M	O	0	77.429	177.8	24.4929				1		SC	5	0	0	0	0	0	1	0	1	1				998	3		1049	No	1	N	N		1.6			Y
HR			0	1049								M	O	0	78.5	180	24.2284				1		PA	998	0	0	0	0	0	1	0	1	2	999			2020	2		1049	No	1	N	N		1.4			Y
HR			0	1201								M	A	0	84.3681	172.72	28.2809				1		SC	5	1	0	1	0	0	0	0	0	1				2010	1		1007	Type II	1	N	N		1.14			Y
HR			0	1208								M	A	0	75.101	176.5	24.1077				1		AZ	5	0	0	0	0	0	1	0	0	1				2020	6		1208	No	1	N	Y	2	1.43			N
HR			0	1000								F	O	0	76.8	172.72	25.744				1		GA	4	0	0	0	0	0	1	0	0	1				2070	1		1000	No	1	N	Y	16	1.06			Y
HR			0	1000								M	O	0	105.234	190.5	28.9979				1		CO	4	0	0	0	0	0	0	0	0	2	224			2040	4		1000	No	1	N	N		1.44			N
HR			0	1207								F	O	1	48.08	147.32	22.1534				1		TX	3	0	0	0	0	0	1	0	0	1				2030	1		1207	No	1	N	N		.83			Y
HR			0	1000								M	O	0	121.1091	185.42	35.226				1		CO	5	0	0	0	0	0	0	0	0	2	205			2040	4		1000	No	1	N	Y	1	1.42			Y
HR			0	1000								M	O	1	63.0493	172.72	21.1346				4		NC	3	0	0	0	0	0	1	0	0	2	999			2020	2		1000	No	1	N	N		1.3			N
HR			0	1000								M	A	1	81.23999999999999	162.61	30.7238				5	VEN	FL	5	0	0	0	0	0	1	0	0	1				2020	1		1000	No	1	N	Y	8	1.2			N
HR			0	1049								M	O	0	105.7	182.9	31.5971				1		SC	5	0	0	0	0	0	1	0	1	1				998	1		1049	No	1	N	N		.9			Y
HR			0	1003								M	O	1	72.1211	175.26	23.4799				1		CA	3	0	0	1	0	0	1	0	0	1				2020	1		1003	No	1	N	N		1.02			N
HR			0	1053								F	O	0	58.059	160.02	22.6736				1		CA	6	0	0	0	0	0	0	0	0	1				2060	4		1053	No	1	N	N		1.73			Y
HR			0	1000								M	A	0	97.5	182.9	29.1459				1		NC	3	1	0	1	0	0	1	0	0	1				2020	2		1000	No	1	N	N		1.5			Y
HR			0	1000								M	O	0	82.2	185.4	23.914				1		NC	3	0	0	0	0	0	1	0	0	2	999			2020	3		1000	Type II	1	N	N		1.8			Y
HR			0	1000								M	O	1	69	170.2	23.8194				1		OH	3	0	0	0	0	0	1	0	0	1				2020	4		1000	No	1	N	N		1.06			N
HR			0	1007								M	A	1	98.43000000000001	172.72	32.9946				1		CA	3	0	0	0	0	0	0	0	0	2	236			2050	1		1007	Type II	1	N	N		1.51			Y
HR			0	1007								M	B	0	129.274	180.34	39.7491				1		NY	4	0	0	1	0	0	0	0	0	1				2090	1		1007	Type I	1	N	N		.98			Y
HR			0	1000								M	A	0	97.976	172.72	32.8424				1		CA	3	0	0	1	0	0	0	0	0	1				2020	2		1000	No	1	N	N		1.17			Y
HR			0	1004								M	O	0	53	170.18	18.3003				1		MT	3	0	0	1	0	0	1	0	0	1				2030	1		1004	No	1	N	N		1.02			N
HR			0	1208								F	B	0	89.40000000000001	172.7	29.9746				1		NC	4	0	0	0	0	0	1	0	0	1				2060	2		1208	No	1	N	N		.8			Y
HR			0	1000								F	O	0	68.70099999999999	153.01	29.3443				1		GA	5	0	0	0	0	0	0	0	0	2	999			2020	2		1000	No	1	N	Y	8	.74			Y
HR			0	999								M	A	1	100.698	185.42	29.2892				1		CA	3	0	0	0	0	0	0	0	0	1				2080	3		999	No	1	N	N		.68			Y
HR			0	1000								M	B	0	61.8	170.99	21.1372				1		GA	3	0	0	0	0	0	1	0	0	2	999			2020	1		1000	No	1	Y	N		1.96			Y
HR			0	1007								F	AB	0	83.009	162.56	31.4122				1		PA	3	0	0	0	0	0	0	0	0	1				2070	2		1007	No	1	Y	N		1.8			Y
HR			0	1049								F	A	1	54.432	144.78	25.9679				1		PA	3	0	0	0	0	0	1	0	0	1				2030	4		1049	Type II	1	N	N		.9			N
HR			0	1000								M	O	1	83.09999999999999	170.18	28.6935				1		CA	5	0	0	1	0	0	0	0	0	1				2020	1		1000	No	1	N	N		.87			Y
HR			0	1007								M	O	0	92.0792	182.9	27.5254				1		TN	3	0	0	0	0	0	0	0	0	2	236			2070	3		1007	Type II	1	N	Y	1024	1.61			Y
HR			0	1007								M	A	0	74	170.2	25.5454				1		WA	4	0	0	0	0	0	0	0	0	1				2070	4		1007	No	1	N	N		.67			Y
HR			0	1049								M	B	0	76.601	175.31	24.9242				1		NY	4	0	0	0	0	0	0	0	0	1				2020	3		1049	Type II	1	Y	N		1.54			N
HR			0	1003								M	O	0	92.0792	187.96	26.0634				1		CO	4	0	0	0	0	0	0	0	0	2	236			2040	1		1003	No	1	N	N		1.02			N
HR			0	1201								F	B	0	54.431	175.26	17.7207				1		NY	5	0	0	0	0	0	0	0	0	1				2060	1		1201	No	1	N	N		.92			Y
HR			0	1003								M	O	0	53.3	180.34	16.3886				1		CA	6	0	0	0	0	0	1	0	0	1				2020	1		1003	No	1	N	N		.8			Y
HR			0	1007								M	A	0	57.8	177.8	18.2837				1		OH	3	0	0	0	0	0	1	0	0	1				2020	1		1007	Type II	1	N	N		.79			Y
HR			0	1007								M	A	0	78.47199999999999	187.96	22.2118				1		CO	4	0	0	0	0	0	1	0	0	1				2020	1		1007	No	1	N	N		1.22			Y
HR			0	1202								M	B	0	91.76300000000001	187.96	25.9739				4		FL	4	0	0	0	0	0	0	0	0	1				2020	1		1202	No	1	Y	N		1.3			Y
HR			0	1000								M	B	0	110	192.5	29.6846				1		FL	5	0	0	0	0	0	0	0	0	2	236			2040	1		1000	No	1	N	N		1.71			Y
HR			0	1000								M	A	0	88.90000000000001	188	25.1528				1		MA	4	0	0	0	0	0	1	0	0	2	999			2020	1		1000	Type II	1	N	N		1.7			N
HR			0	1000								M	B	0	71.09999999999999	170.18	24.5501				1		CT	3	1	0	1	0	0	0	0	0	1				2020	6		1000	No	1	N	N		1			N
HR			0	1000								M	O	0	72.90000000000001	187.96	20.6346				1		CT	998	0	0	1	0	0	0	0	0	1				2020	1		1000	No	1	N	N		1.17			N
HR			0	1049								F	O	1	72.575	160.02	28.3425				4		MA	4	0	0	0	0	0	0	0	0	1				2070	1		1000	Type II	1	N	N		.8			Y
HR			0	1007								M	O	0	102.0582	195.58	26.6808				1		NE	4	0	0	1	0	0	0	0	0	1				2020	3		1007	No	1	N	N		.98			N
HR			0	1201								M	O	1	87.09099999999999	170.18	30.0716				4		TX	3	0	0	0	0	0	0	0	0	1				2060	1		1201	No	1	N	N		1.09			Y
HR			0	1000								F	B	0	64.8	162.6	24.5095				1		NC	4	0	0	0	0	0	1	0	0	2	999			2020	1		1000	No	1	N	N		.9			N
HR			0	1000								M	O	0	53.977	165.1	19.8023				1		ME	3	0	0	0	0	0	0	0	0	2	224			2060	4		1000	Type II	1	N	N		.97			Y
HR			0	1000								F	A	0	71.40000000000001	165.1	26.1941				1		CA	3	0	0	1	0	0	1	0	0	1				2020	4		1000	No	1	N	N		.66			Y
HR			0	1000								M	AB	0	104.78	182.88	31.329				1		NC	4	0	0	0	0	0	1	0	0	2	226			2020	1		1000	No	1	N	N		.9399999999999999			Y
HR			0	1000								F	O	1	53.0703	152.4	22.8498				4		CA	2	0	0	0	0	0	1	0	0	1				2040	3		1000	No	1	N	N		.75			N
HR			0	1049								M	A	1	72.571	162.56	27.4622				4		TX	2	0	0	1	0	0	1	0	0	1				998	1		1049	No	1	N	N		.85			Y
HR			0	1201								M	O	0	106.5942	185.42	31.0042				1		MA	5	0	0	0	0	0	0	0	0	1				2060	7		1201	No	1	N	N		1.46			Y
HR			0	1007								M	A	0	68.09999999999999	177.01	21.7346				1		GA	5	0	0	0	0	0	1	0	0	2	999			2020	1		1007	No	1	N	N		1.04			N
HR			0	1007								M	O	0	100.9	180.3	31.0384				1		NC	3	0	0	0	0	0	1	0	0	1				2030	3		1007	Type II	1	N	N		1.8			Y
HR			0	1003								M	A	0	97.976	172.72	32.8424				1		NH	4	0	0	0	0	0	1	0	0	2	999			2070	4		1003	Type II	1	N	N		1.26			Y
HR			0	1007								M	O	0	110.223	185.42	32.0597				1		RI	5	0	0	0	0	0	0	0	0	2	236			2070	4		1007	Type II	1	Y	N		1.51			Y
HR			0	1007								M	A	0	84.3	180.3	25.932				1		NM	3	0	0	0	0	0	0	0	0	1				2040	3		1007	No	1	N	N		1.58			Y
HR			0	1049								M	A	0	108.4	175.26	35.291				1		PA	5	0	0	0	0	0	0	0	0	1				2080	2		1049	Type II	1	N	Y	256	1.5			Y
HR			0	1000								M	B	1	114.307	177.8	36.1584				4		TX	3	0	0	0	0	0	0	0	0	1				2040	4		1000	Type II	1	N	N		1.55			Y
HR			0	1007								M	O	0	87.5	170.2	30.2057				1		IN	4	0	0	0	0	0	0	0	0	2	236			2070	4		1000	No	1	N	N		1.12			N
HR			0	1099								M	O	0	88.9041	185.42	25.8588				1		CO	5	0	0	0	0	0	1	0	0	1				2020	2		1099	Type II	1	N	N		2.28			N
HR			0	1201								M	B	0	104.328	185.42	30.345				1		PA	5	0	0	0	0	0	0	0	0	1				2060	1		1201	No	1	N	N		1.2			Y
HR			0	1201								M	O	0	84.3681	177.8	26.6879				6	ISR	NA	5	0	0	0	0	0	0	0	0	1				2040	1		1201	No	1	N	N		1.6			Y
HR			0	1000								M	O	0	78.11	180.34	24.0172				1		GA	3	0	0	0	0	0	1	0	0	1				2070	1		1000	No	1	N	N		1.47			Y
HR			0	1207								F	O	1	84.3681	172.72	28.2809				1		NY	3	0	0	0	0	0	0	0	0	1				2030	3		1207	No	1	N	N		.72			N
HR			0	1000								M	O	0	97.3	188	27.5294				1		NC	4	0	0	1	0	0	0	0	0	1				2020	4		1000	No	1	N	N		.9			Y
HR			0	1000								M	A	0	80.001	177.8	25.3065				1		AL	3	0	0	0	0	0	1	0	0	1				2030	4		1000	No	1	Y	N		1.22			Y
HR			0	1000								F	O	0	96.7	170.18	33.3895				1		CA	4	0	0	0	0	0	0	0	0	1				2040	3		1000	Type II	1	N	N		.97			Y
HR			0	1000								M	A	0	69.40000000000001	167.64	24.6947				1		CA	3	0	0	1	0	0	0	0	0	1				2040	1		1000	No	1	N	N		1.7			Y
HR			0	1049								M	O	0	104.056	182.88	31.1125				1		TX	5	0	0	0	0	0	0	0	0	2	236			998	1		1049	Type II	1	Y	N		1.05			Y
HR			0	1051								M	A	0	81.557	177.8	25.7987				1		TN	5	0	0	0	0	0	0	0	0	1				2060	4		1051	No	1	N	N		1.23			Y
HR			0	1000								M	A	0	114	182.88	34.0857				1		CA	3	0	0	0	0	0	0	0	0	2	236			2020	1		1003	No	1	N	N		1.78			Y
HR			0	1208								F	O	0	99.301	167.01	35.6015				1		FL	4	0	0	0	0	0	0	0	0	1				2060	1		1208	No	1	N	N		.87			Y
HR			0	1007								M	A	0	81.193	177.8	25.6836				1		CA	4	0	0	0	0	0	0	0	0	1				2040	1		1049	Type II	1	Y	N		1.05			N
HR			0	1000								M	O	0	81.193	182.88	24.2765				1		NC	3	0	0	0	0	0	1	0	0	2	999			2020	3		1000	No	1	Y	N		1.3			Y
HR			0	1007								M	A	0	118.901	185.6	34.5167				1		IA	3	0	0	0	0	0	0	0	0	2	236			2060	1		1007	Type II	1	Y	Y	8	1.51			Y
HR			0	1007								M	A	0	59.8741	177.8	18.9398				1		CA	4	0	0	0	0	0	1	0	0	1				2020	3		1007	Type II	1	N	N		1.52			Y
HR			0	1007								M	A	0	103.873	182.88	31.0578				1		MA	3	0	0	0	0	0	0	0	0	1				2040	7		1007	Type II	1	N	N		1.4			Y
HR			0	1007								F	B	0	56.699	160.02	22.1425				1		WI	3	0	0	0	0	0	0	0	0	2	236			2080	4		1007	Type II	1	N	N		.85			N
HR			0	1049								M	O	0	72	177.8	22.7756				1		PA	3	0	0	0	0	0	1	0	0	2	999			2020	1		1049	No	1	N	N		1			N
HR			0	1051								M	O	1	62.596	165.1	22.9643				5	MEX	NV	3	1	0	0	0	0	0	0	0	1				2010	11		1051	No	1	N	N		.5600000000000001			N
HR			0	1003								M	A	0	84.8	180.34	26.0742				1		CT	5	0	0	0	0	0	0	0	0	1				2080	1		1003	No	1	N	N		.9399999999999999			Y
HR			0	1049								M	A	0	85.7	172.72	28.7273				1		WA	4	0	0	0	0	0	0	0	0	1				2070	1		1053	No	1	Y	N		1.05			Y
HR			0	1007								M	O	0	85.413	208.28	19.6892				1		CO	998	0	0	1	0	0	1	0	0	1				2020	2		1007	No	1	N	N		1.51			U
HR			0	1208								M	O	0	84.642	175.26	27.5563				1		IN	5	0	0	0	0	0	0	0	0	1				2070	1		1208	No	1	Y	N		1.2			Y
HR			0	1207								M	O	0	87.997	187.96	24.9079				1		OR	3	0	0	0	0	0	0	0	0	1				2020	2		1207	No	1	N	N		1.32			Y
HR			0	1049								M	O	0	84.822	180.34	26.081				1		NE	4	0	0	1	0	0	0	0	0	1				2080	3		1000	No	1	N	N		2.33			Y
HR			0	1208								M	A	0	84.82299999999999	172.72	28.4334				1		AL	5	0	0	0	0	0	0	0	0	1				2080	1		1208	No	1	N	N		1.15			N
HR			0	1049								M	A	0	67.13200000000001	175.26	21.8557				1		NY	3	0	0	0	0	0	0	0	0	2	236			2100	2		1049	Type I	1	N	N		.7			N
HR			0	1007								M	O	1	65.771	170.18	22.71				1		CA	4	0	0	0	0	0	1	0	0	1				2020	1		1007	Type II	1	N	N		.71			Y
HR			0	999								M	A	0	137.001	188.01	38.758				1		TN	3	0	0	0	0	0	1	0	0	1				2060	1		999	No	1	N	N		.89			Y
HR			0	1000								M	A	0	131	190.5	36.0978				1		IL	5	0	0	1	0	0	0	0	0	1				2020	2		1000	No	1	N	N		1.49			Y
HR			0	1000								M	O	0	107.5013	187.96	30.4287				1		CA	5	0	0	0	0	0	0	0	0	2	236			2050	1		1000	No	1	N	Y	8	.79			Y
HR			0	1000								M	A	0	88	180.3	27.0702				1		NH	4	0	0	0	0	0	1	0	0	1				2030	1		1000	No	1	N	N		.7			Y
HR			0	1053								M	A	0	93	172.72	31.1744				1		PA	4	0	0	0	0	0	0	0	0	1				2070	1		1053	No	1	N	N		1.2			Y
HR			0	1201								F	A	0	71.896	165.1	26.3761				1		ID	1	0	0	0	0	0	0	0	0	1				2070	3		1201	No	1	N	N		1.44			N
HR			0	1000								M	A	1	72.40000000000001	172.7	24.2747				1		CA	4	0	0	0	0	0	1	0	0	1				2050	3		1000	No	1	N	N		1.04			Y
HR			0	1000								M	O	0	118.388	185.42	34.4346				1		CA	4	0	0	0	0	0	0	0	0	1				2050	1		1000	No	1	N	N		1.31			Y
HR			0	1201								F	A	0	74.843	175.26	24.3661				1		NC	3	0	0	0	0	0	0	0	0	1				2040	2		1000	No	1	N	N		.83			Y
HR			0	1000								F	O	1	91.601	162.51	34.6849				1		FL	4	0	0	0	0	0	0	0	0	1				2020	1		1000	No	1	N	N		.91			Y
HR			0	1003								M	O	0	49.2	172.72	16.4922				1		CA	5	0	0	0	0	0	1	0	0	1				2020	4		1000	No	1	U	N		1.19			Y
HR			0	1049								F	O	0	61.462	157.5	24.7768				1		SC	6	0	0	0	0	0	0	0	0	1				998	1		1049	No	1	N	N		.8			N
HR			0	1007								M	A	0	61.9	167.6	22.0365				1		IN	3	0	0	1	0	0	1	0	0	1				2030	1		1007	No	1	N	N		.91			N
HR			0	999								M	B	0	86.18300000000001	180.34	26.4995				1		CA	4	0	0	0	0	0	0	0	0	2	236			2030	1		999	No	1	N	N		1.54			Y
HR			0	1003								M	O	0	78.926	187.9	22.3546				1		TN	5	0	0	1	0	0	1	0	0	1				2070	1		1003	No	1	N	N		1.47			Y
HR			0	1049								M	O	0	108.8621	180.34	33.4728				1		NC	5	0	0	1	0	0	1	0	0	1				2020	1		1000	Type II	1	N	N		1.33			N
HR			0	1053								M	A	0	83.008	177.8	26.2577				1		ME	3	0	0	0	0	0	0	0	0	1				2050	1		1053	No	1	N	N		1.15			Y
HR			0	1099								F	A	0	54.9	149.9	24.4326				1		MA	5	0	0	0	0	0	0	0	0	1				2030	3		1099	Type II	1	N	N		1.5			Y
HR			0	1000								M	A	0	82.1002	182.88	24.5478				1		CA	4	0	0	1	0	0	1	0	0	1				2020	3		1000	Type II	1	N	N		1.31			Y
HR			0	1007								M	A	0	96.16200000000001	182.88	28.7522				6	ISR	NA	5	0	0	0	0	0	0	0	0	2	236			2030	1		1007	Type II	1	N	N		1.1			Y
HR			0	1053								M	O	0	105.901	185.42	30.8026				1		CO	998	0	0	1	0	0	1	0	0	1				2020	1		1053	No	1	N	N		.86			U
HR			0	1007								M	A	0	88.90000000000001	182.88	26.5809				1		NY	4	0	0	0	0	0	1	0	0	1				2070	1		1007	No	1	N	N		1.1			Y
HR			0	1007								M	O	0	70.90000000000001	172.72	23.7663				1		MA	6	0	0	0	0	0	0	0	0	2	236			2070	1		1007	No	1	N	N		1.47			Y
HR			0	1000								M	O	0	113.309	187.96	32.0726				1		GA	6	0	0	0	0	0	0	0	0	2	236			2060	4		1000	No	1	N	N		1.75			N
HR			0	1007								M	B	0	87.86199999999999	177.8	27.7931				1		TX	4	0	0	0	0	0	0	0	0	2	236			998	4		1007	Type II	1	N	N		1.41			Y
HR			0	1007								M	A	0	92.0792	170.18	31.794				1		MO	3	0	0	0	0	0	0	0	0	1				2050	6		1007	Type I	1	N	N		1.34			Y
HR			0	1000								M	O	0	50.6	165.1	18.5634				1		RI	3	0	0	0	0	0	1	0	1	2	241			2020	2		1000	No	1	N	N		.8			Y
HR			0	1007								M	O	0	83.461	180.34	25.6625				1		NE	5	0	0	1	0	0	1	0	0	1				2020	2		1007	No	1	N	N		.98			N
HR			0	1000								M	B	0	97.5	177.8	30.8419				6	ISR	NA	3	0	0	1	0	0	1	0	0	1				2020	1		1010	No	1	N	N		.96			Y
HR			0	1007								M	O	1	92.98699999999999	177.8	29.4143				1		NY	4	0	0	0	0	0	0	0	0	2	236			2080	1		1000	Type II	1	N	N		1.14			Y
HR			0	999								F	A	0	93.90000000000001	167.6	33.4286				1		ID	4	0	0	0	0	0	1	0	0	1				2060	1		1049	No	1	N	N		.72			N
HR			0	1053								M	A	0	92.126	180.3	28.3394				1		SC	4	0	0	0	0	0	0	0	0	1				998	1		1053	Type I	1	N	N		1			Y
HR			0	1000								M	O	0	60.237	180.3	18.5298				1		GA	6	0	0	0	0	0	0	0	0	2	236			2080	1		1000	No	1	N	Y	2	.88			Y
HR			0	1003								M	O	1	80.286	180.34	24.6863				1		CA	3	0	0	1	0	0	0	0	0	1				2020	1		1003	No	1	N	N		1.14			N
HR			0	1000								M	A	0	85.2753	193.04	22.8838				1		NC	4	0	0	1	0	0	1	0	0	1				2020	2		1000	No	1	Y	N		.99			N
HR			0	1000								M	O	0	64.8	171	22.1607				4		MA	3	0	0	0	0	0	0	0	0	2	241			2010	2		1000	No	1	N	N		.95			N
HR			0	1003								M	A	0	78.47199999999999	167.64	27.9228				1		MA	5	0	0	0	0	0	0	0	0	1				2070	2		1003	No	1	N	Y	1024	1.26			Y
HR			0	1007								M	A	0	90.265	170.18	31.1675				1		NC	3	0	0	0	0	0	0	0	0	2	236			2060	1		1007	No	1	N	N		1.4			N
HR			0	1007								M	A	1	106.141	175.26	34.5555				1		CA	3	0	0	0	0	0	0	0	0	1				2040	6		1007	Type II	1	N	N		2.9			Y
HR			0	1000								F	O	0	55.384	160	21.6344				1		TN	5	0	0	0	0	0	0	0	0	1				2080	2		1000	Type II	1	N	Y	16	.8			Y
HR			0	1008								M	A	0	99.837	177.8	31.5812				1		FL	5	0	0	0	0	0	1	0	0	2	241			2020	1		1008	Type II	1	N	N		.7			N
HR			0	1201								M	B	0	87.40000000000001	187.96	24.7389				1		GA	4	0	0	0	0	0	1	0	0	1				2020	4		1201	No	1	Y	N		.97			Y
HR			0	1207								M	A	0	60.327	149.86	26.8621				1		SC	5	0	0	0	0	0	1	0	0	1				2060	3		1207	No	1	Y	N		1			N
HR			0	1049								M	O	0	100.699	185.42	29.2895				1		PA	3	0	0	0	0	0	0	0	0	2	999			2070	2		1049	Type II	1	N	N		1.4			N
HR			0	1207								M	AB	0	77.2	172.8	25.8541				1		TX	3	0	0	0	0	0	0	0	0	1				4100	1		1207	No	1	N	N		.91	4.1		N
HR			0	1051								F	O	0	62.7	167.6	22.3213				1		NY	5	0	0	0	0	0	1	0	0	1				2020	1		1051	Type II	1	N	N		1.31			N
HR			0	1001								M	A	0	80.73999999999999	172.72	27.0647				1		RI	4	0	0	0	0	0	0	0	0	1				2070	1		1001	No	1	N	Y	256	1.16			Y
HR			0	1201								M	O	0	66.678	177.8	21.0921				1		CA	6	0	0	0	0	0	0	0	0	1				2020	1		1201	No	1	Y	N		1.15			Y
HR			0	1207								M	O	0	73.0283	175.26	23.7753				1		CA	5	0	0	0	0	0	0	0	0	1				2090	1		1207	No	1	N	N		1.11			N
HR			0	1007								M	A	0	72.575	177.8	22.9574				1		CO	4	0	0	1	0	0	0	0	0	1				2020	1		1007	No	1	N	N		1.13			Y
HR			0	1007								M	A	0	80.5	175.26	26.2078				1		MI	3	0	0	0	0	0	1	0	0	1				2030	1		1007	Type II	1	Y	Y	2	.92			Y
HR			0	1000								M	A	0	81.193	167.64	28.891				1		MA	3	0	0	0	0	0	0	0	0	1				2040	3		1209	No	1	N	N		.9			Y
HR			0	1054								M	O	0	96.16200000000001	175.26	31.3067				1		MA	6	0	0	0	0	0	0	0	0	2	236			2090	1		1054	Type II	1	N	Y	256	.78			Y
HR			0	1000								M	O	1	83.59999999999999	177.8	26.445				4		CA	4	0	0	1	0	0	1	0	0	1				2020	2		1000	No	1	N	N		1.18			N
HR			0	1000								M	O	0	104.001	177.8	32.8983				1		CO	3	0	0	1	0	0	0	0	0	1				2020	1		1000	Type II	1	Y	N		1.44			U
HR			0	1007								M	B	0	83.75	172.72	28.0737				1		FL	6	0	0	0	0	0	1	0	0	1				2040	1		1007	Type II	1	Y	N		1.2			N
HR			0	1007								M	A	0	81.601	180.34	25.0906				1		CO	5	0	0	0	0	0	0	0	0	2	241			2020	3		1007	Type II	1	N	Y	8	1.57			N
HR			0	1000								M	O	1	77.59999999999999	187.96	21.965				1		CA	5	0	0	0	0	0	1	0	0	2	241			2030	1		1000	No	1	N	N		1.34			N
HR			0	1053								M	B	0	99.7903	182.88	29.8371				1		MN	3	0	0	0	0	0	0	0	0	1				2070	2		1053	No	1	N	N		1.33			Y
HR			0	1003								F	B	0	65.545	167.64	23.323				1		TX	6	0	0	0	0	0	1	0	0	1				2030	6		1003	No	1	N	N		.9			Y
HR			0	1049								M	O	0	69.718	172.7	23.3755				1		MO	2	0	0	0	0	0	1	0	1	2	241			2020	1		1049	No	1	N	N		1.3			N
HR			0	1007								M	A	0	83.101	182.88	24.847				1		NM	998	0	0	1	0	0	0	0	0	1				2020	3		1007	No	1	N	N		1.42			U
HR			0	1000								F	A	0	96.16200000000001	172.72	32.2343				1		NC	5	0	0	0	0	0	1	0	0	2	241			2020	1		1000	Type II	1	N	N		.78			N
HR			0	1007								M	O	1	81.64700000000001	165.1	29.9534				1		MN	3	0	0	0	0	0	0	0	0	1				2070	1		1007	Type II	1	N	N		1.5			Y
HR			0	1000								M	AB	0	109.4	194.3	28.9782				1		CA	5	0	0	1	0	0	1	0	0	1				2010	2		1000	Type II	1	N	N		1.59			N
HR			0	1007								M	A	0	84.91	178	26.799				1		TX	3	0	0	0	0	0	1	0	0	1				2080	1		1007	No	1	N	N		1.6			Y
HR			0	1000								F	A	0	63.413	157.48	25.5698				1		TN	998	0	0	0	0	0	0	0	0	1				2060	1		1000	No	1	N	Y	16	.83			Y
HR			0	1007								M	B	0	57.2	162.56	21.6456				1		CA	5	0	0	0	0	0	0	0	1	1				2020	2		1007	No	1	N	N		1.07			N
HR			0	1003								F	O	0	65.771	167.64	23.4034				1		OH	3	0	0	0	0	0	0	0	0	1				2070	7		1003	No	1	N	N		.8			Y
HR			0	1049								M	B	0	94	175.26	30.6029				1		WA	5	0	0	0	0	0	1	0	0	1				2070	1		1049	No	1	N	N		1.01			N
HR			0	1001								F	O	0	65.59999999999999	167.64	23.3426				1		TX	4	0	0	0	0	0	1	0	0	1				2040	1		1001	No	1	N	Y	272	1.28			Y
HR			0	1000								M	A	1	79.8322	165.1	29.2876				1		MA	2	0	0	0	0	0	0	0	0	2	241			2030	1		1000	No	1	N	N		1.18			Y
HR			0	1201								F	O	0	78.925	170.18	27.2519				1		ME	5	0	0	0	0	0	0	0	0	1				2070	1		1201	No	2	N	N		1.14			Y
HR			0	1000								F	AB	0	55.1	154.9	22.9641				1		NC	4	0	0	0	0	0	0	0	0	1				2060	4		1000	No	1	N	N		1.3			N
HR			0	1200								M	B	0	91.301	175.01	29.8092				1		FL	3	0	0	0	0	0	0	0	0	1				2020	4		1007	No	1	N	N		1.78			Y
HR			0	1003								F	O	0	75.842	165.1	27.8237				1		MI	6	0	0	0	0	0	0	0	0	1				2030	4		1003	No	1	Y	N		1.69			Y
HR			0	1007								M	O	0	111.2	177.8	35.1756				1		WV	3	0	0	0	0	0	0	0	0	1				2040	1		1007	No	1	N	N		1			Y
HR			0	1000								M	A	0	90	177.8	28.4694				1		KY	4	0	0	0	0	0	0	0	1	2	236			2070	1		1000	No	1	N	N		1.34			Y
HR			0	1202								M	A	0	66.22499999999999	162.56	25.0608				1		ME	3	0	0	0	0	0	0	0	0	2	241			2020	1		1202	No	1	Y	N		1.39			N
HR			0	1007								M	A	0	69.8532	172.72	23.4154				1		MA	5	0	0	0	0	0	0	0	0	2	236			2060	1		1007	Other	1	N	N		.9			Y
HR			0	1003								M	O	1	60.7813	165.1	22.2985				4		NY	6	0	0	1	0	0	0	0	0	1				2020	2		1003	Type II	1	N	N		1.34			Y
HR			0	1000								M	O	0	71.301	182.91	21.3118				1		FL	998	0	0	0	0	0	0	0	0	2	241			2020	1		1000	Type II	1	N	N		1.3			Y
HR			0	1007								M	A	0	75.8	175.26	24.6776				1		MI	5	0	0	0	0	0	0	0	0	1				2040	1		1007	Type I	1	N	Y	8	1.31			Y
HR			0	1007								F	O	1	63.096	149.86	28.0951				1		FL	4	0	0	0	0	0	1	0	0	1				2030	1		1007	Other	1	N	N		1.6			Y
HR			0	1201								F	A	0	88.45099999999999	160.02	34.5425				1		PA	5	0	0	0	0	0	0	0	0	1				2070	2		1201	No	1	N	N		1			Y
HR			0	1000								M	B	0	88.5	167.6	31.5061				1		NY	3	0	0	1	0	0	1	0	0	1				2030	2		1000	No	1	N	N		1.56			Y
HR			0	1007								M	A	0	105.6	177.8	33.4041				1		NC	3	0	0	1	0	0	1	0	0	1				2020	3		1007	No	1	N	N		1.1			Y
HR			0	1049								M	O	0	74.3891	183.6	22.068				1		WA	4	0	0	1	0	0	0	0	0	1				2030	4		1049	No	1	N	N		1			N
HR			0	1000								M	O	0	73.90000000000001	172.72	24.7719				1		CA	3	0	0	0	0	0	0	0	0	1				2050	1		1000	Type II	1	U	N		1.06			Y
HR			0	1000								M	O	0	92.98699999999999	182.88	27.8029				1		NY	3	0	0	0	0	0	1	0	0	2	236			2030	2		1000	Type II	1	N	N		1.13			N
HR			0	1007								M	B	0	83.008	182.88	24.8192				1		PA	4	0	0	1	0	0	1	0	0	1				2020	1		1007	Type II	1	N	N		1.07			N
HR			0	1207								M	A	0	62.1421	170.18	21.457				1		MA	3	0	0	0	0	0	0	0	0	2	236			2090	1		1207	No	1	N	N		1.02			N
HR			0	1049								M	O	0	72.1211	175.26	23.4799				1		ME	3	0	0	0	0	0	0	0	0	2	236			2080	1		1049	No	1	N	Y	8	1.22			Y
HR			0	1049								M	O	1	74.801	175.26	24.3524				4		CA	998	0	0	0	0	0	1	0	0	2	226			2020	7		1049	No	1	N	N		.75			U
HR			0	1000								M	O	0	77.111	165.1	28.2893				1		RI	3	0	0	0	0	0	1	0	0	1				2070	1		1000	Type II	1	N	N		.9			Y
HR			0	1208								M	B	0	73.93600000000001	175.26	24.0708				1		MA	6	0	0	0	0	0	0	0	0	1				2080	1		1208	No	1	N	N		1.1			Y
HR			0	1049								M	O	0	110.2	178	34.781				1		PA	3	1	0	0	0	0	1	0	0	2	241			2020	4		1049	No	1	N	N		1.4			Y
HR			0	1000								M	A	0	81.194	182.88	24.2768				1		FL	4	0	0	0	0	0	0	0	0	2	241			2020	1		1000	Type II	1	N	N		1.78			N
HR			0	1000								F	A	0	65.59099999999999	157.48	26.448				1		TN	3	0	0	0	0	0	1	0	0	1				2060	1		1000	Type II	1	N	N		.87			N
HR			0	1049								M	A	0	88.3	177.8	27.9317				1		WA	5	0	0	0	0	0	1	0	0	2	241			2060	1		1049	No	1	N	N		1.49			Y
HR			0	1001								M	A	0	92.0792	175.26	29.9775				1		MA	4	0	0	0	0	0	0	0	0	1				2040	1		1001	No	1	N	Y	256	.9			Y
HR			0	1007								M	A	0	108	198.1	27.5204				1		TN	5	0	0	0	0	0	0	0	0	1				2080	6		1007	Type II	1	N	N		1			Y
HR			0	1007								M	AB	0	76.40000000000001	167.6	27.1985				1		WV	3	0	0	0	0	0	1	0	0	1				2040	1		1007	Type II	1	N	N		1.19			Y
HR			0	1000								M	A	0	109.4	175.3	35.6003				1		NC	3	0	0	0	0	0	1	0	0	1				2080	1		1000	No	1	N	Y	1	1.2			Y
HR			0	1007								M	O	0	89.813	167.64	31.9583				1		UT	4	0	0	0	0	0	0	0	0	1				2040	1		1007	Type II	1	N	N		1.14			N
HR			0	1053								F	A	0	44.952	157.48	18.1258				1		TX	5	0	0	0	0	0	0	0	0	1				2060	1		1053	No	1	N	N		1.19			Y
HR			0	1000								M	B	1	89.8112	177.8	28.4097				1		CA	3	0	0	0	0	0	0	0	0	2	236			2040	2		1000	Type II	1	N	Y	8	1.8			Y
HR			0	1003								M	A	1	122.47	185.42	35.6219				1		TX	3	0	0	0	0	0	1	0	1	2	241			2020	4		1003	No	1	N	N		1.95			Y
HR			0	1000								F	B	0	95.256	165.1	34.9461				1		KY	3	0	0	0	0	0	0	0	0	2	236			2070	3		1000	No	1	N	Y	16	.9399999999999999			Y
HR			0	1007								M	O	0	95.101	185.42	27.6613				1		NY	4	0	0	0	0	0	1	0	0	2	241			2080	4		1007	Type II	1	N	N		1.05			Y
HR			0	1003								F	A	0	71.59999999999999	172.3	24.1181				1		WA	6	0	0	0	0	0	1	0	0	2	241			2030	1		1003	No	1	N	N		.59			Y
HR			0	1000								M	O	0	62.596	177.8	19.8008				4		CA	6	0	0	0	0	0	0	0	0	2	236			2090	2		1000	No	1	N	N		.64			N
HR			0	1002								F	O	0	97	172.7	32.5227				1		NC	4	0	0	0	0	0	1	0	0	1				2030	3		1002	Type II	1	N	N		.7			Y
HR			0	1049								M	O	0	112.381	180.34	34.5548				1		CO	998	0	0	0	0	0	1	0	0	2	241			2020	1		1000	Type II	1	N	N		1.43			Y
HR			0	1200								F	A	0	62.597	167.64	22.274				1		TX	6	0	0	0	0	0	0	0	0	1				998	1		1000	No	1	N	N		1.04			Y
HR			0	1007								M	O	0	81.101	180.34	24.9369				1		FL	3	1	0	0	0	0	1	0	0	1				2020	3		1007	No	1	N	N		.8100000000000001			Y
HR			0	1207								M	A	0	89.8112	190.5	24.748				1		MA	3	0	0	0	0	0	0	0	0	1				2080	1		1207	No	1	N	N		1.28			Y
HR			0	1007								M	O	0	85.2753	180.34	26.2204				1		CA	3	0	0	1	0	0	0	0	0	1				2010	7		1007	No	1	N	N		1.1			Y
HR			0	999								M	B	0	81.193	180.34	24.9652				1		NY	5	0	0	1	0	0	0	0	0	1				2030	4		999	Type II	1	N	N		.9399999999999999			N
HR			0	1053								F	O	0	82.55500000000001	161.01	31.8447				1		MD	5	0	0	0	0	0	0	0	1	2	236			2040	1		1053	No	1	N	N		1.33			Y
HR			0	1049								F	A	0	85.77500000000001	154.9	35.7485				1		SC	4	0	0	0	0	0	0	0	0	2	236			998	4		1049	No	1	N	N		1			Y
HR			0	1049								M	O	0	89.813	176.81	28.7293				1		MI	4	0	0	0	0	0	0	0	0	2	999			2070	1		1049	No	1	Y	Y	2	.96			Y
HR			0	1049								M	A	0	123.831	182.88	37.0252				1		IA	4	0	0	0	0	0	1	0	0	1				2070	2		1000	No	1	N	N		1.35			N
HR			0	1007								M	O	0	96.16200000000001	177.8	30.4187				1		NY	4	1	0	0	0	0	0	0	0	2	241			2020	2		1007	Type II	1	N	Y	2	1.14			Y
HR			0	1000								M	O	1	77.7	170.18	26.829				1		CA	4	0	0	1	0	0	0	0	0	2	241			2020	1		1000	No	1	Y	N		1.39			Y
HR			0	1004								F	A	0	71.5	165	26.2626				1		WI	5	0	0	1	0	0	1	0	0	1				2020	1		1004	No	1	N	N		.91			N
HR			0	1007								M	A	0	110	185.42	31.9948				1		KY	4	0	0	0	0	0	0	0	0	1				2040	1		1007	No	1	N	N		1.44			Y
HR			0	1007								M	B	0	85.301	173.99	28.1777				1		MI	5	0	0	1	0	0	1	0	0	1				2030	1		1007	No	1	N	N		.9			N
HR			0	1007								M	O	0	93.89400000000001	177.8	29.7012				1		IN	4	0	0	0	0	0	0	0	0	2	236			2070	4		1007	No	1	Y	Y	2	1.16			Y
HR			0	1000								M	A	1	72.59999999999999	162.56	27.4732				4		CA	2	0	0	0	0	0	0	0	0	2	236			2040	3		1000	No	1	U	N		1.11			U
HR			0	1007								M	B	0	86.8	165.1	31.8439				1		NY	3	0	0	0	0	0	0	0	0	2	236			2030	1		1007	Type Unknown	1	N	N		3.97			N
HR			0	1207								M	A	0	119.295	190.5	32.8725				1		NC	5	0	0	0	0	0	0	0	0	1				2050	1		1207	No	1	N	N		1.4			Y
HR			0	1007								M	A	0	120.34	190.5	33.1604				1		TX	3	0	0	0	0	0	0	0	0	1				2040	1		1200	Type II	1	N	N		1.13			N
HR			0	1007								M	A	0	121.837	193.04	32.6952				1		TX	5	0	0	0	0	0	0	0	0	2	236			998	3		1007	No	1	Y	N		1.05			Y
HR			0	1000								M	O	0	103.873	180.34	31.9388				1		CA	3	0	0	0	0	0	0	0	0	2	241			2020	1		1000	Type II	1	U	N		1.35			Y
HR			0	1000								M	A	0	141.07	185.42	41.0319				1		CO	5	0	0	0	0	0	0	0	0	1				2040	1		1000	Type II	1	N	N		.92			Y
HR			0	1004								M	B	0	84.3681	177.8	26.6879				1		NE	6	0	0	0	0	0	0	0	0	2	241			2020	3		1004	No	1	N	N		1.28			N
HR			0	1049								M	A	1	115.666	175.26	37.6565				4		NE	3	0	0	0	0	0	0	0	0	2	205			2070	1		1000	No	1	N	N		.76			Y
HR			0	1000								F	O	0	67.59999999999999	167.6	24.0657				1		KY	6	0	0	0	0	0	1	0	0	1				2050	1		1000	Type II	1	N	Y	16	.82			Y
HR			0	1049								M	O	0	72.7	180.34	22.3537				1		IL	5	0	0	0	0	0	0	0	0	1				2080	1		1049	No	1	N	N		1.35			Y
HR			0	1000								M	B	0	62.5	173	20.8828				1		CA	3	0	0	1	0	0	1	0	0	1				2020	4		1000	Type II	1	Y	N		2.34			Y
HR			0	1000								M	O	1	75.2963	172.72	25.2399				4		CA	2	0	0	0	0	0	1	0	0	1				2020	1		1000	No	1	N	N		1.39			N
HR			0	1007								M	A	0	105.371	172.69	35.3335				1		KY	3	0	0	0	0	0	0	1	0	2	236			2070	4		1007	No	1	N	N		1.8			Y
HR			0	1000								M	O	0	96.501	173	32.2433				1		FL	6	0	0	0	0	0	0	0	0	1				2020	1		1000	Type II	1	N	Y	8	1.47			Y
HR			0	1000								M	A	0	65.771	180.34	20.2232				1		NY	4	0	0	0	0	0	0	0	0	2	236			2080	1		1000	No	1	N	N		.91			Y
HR			0	1053								M	AB	0	83.19	180.29	25.5934				1		CO	5	0	0	0	0	0	0	0	0	1				2020	1		1053	No	1	N	N		1.04			N
HR			0	1000								M	B	0	101.334	193.04	27.1932				1		TX	5	0	0	0	0	0	0	0	0	1				2040	4		1000	No	1	N	N		1.57			Y
HR			0	1007								M	A	0	70.988	182.88	21.2252				1		TN	5	0	0	0	0	0	0	0	0	1				2080	4		1007	Type II	1	N	Y	1024	1.32			Y
HR			0	1053								M	B	0	85.001	172.72	28.493				1		MN	5	0	0	0	0	0	0	0	0	1				2080	1		1053	No	1	N	Y	8	.8100000000000001			Y
HR			0	1000								M	O	0	50.349	152.4	21.6781				4		CA	3	0	0	0	0	0	0	0	0	1				2090	2		1000	No	1	N	N		1.05			Y
HR			0	1049								M	A	0	101.516	185.4	29.5335				1		MO	998	0	0	0	0	0	1	0	0	2	241			2020	1		1049	No	1	Y	N		3.63			Y
HR			0	1000								M	A	0	69.40000000000001	170.18	23.9631				1		WA	3	0	0	0	0	0	0	0	0	2	236			2070	1		1000	No	1	N	N		.82			N
HR			0	1049								M	O	0	73.482	177.8	23.2444				1		OH	3	0	0	0	0	0	0	0	0	2	205			2070	1		1049	No	1	N	N		1.14			N
HR			0	1000								M	B	0	102.001	175.01	33.3026				1		TN	3	0	0	0	0	0	1	0	0	2	241			2070	1		1000	No	1	N	N		1.45			N
HR			0	1000								F	A	0	78.5	157.5	31.6453				1		NC	5	0	0	0	0	0	0	0	0	2	224			2030	4		1000	No	1	N	N		1			Y
HR			0	1049								M	A	0	78.11	180.29	24.0305				1		IL	5	0	0	0	0	0	1	0	0	2	241			2020	6		1049	No	1	N	N		1.04			N
HR			0	1007								M	A	0	108.8621	177.8	34.436				1		NC	3	0	0	0	0	0	0	0	0	1				2050	1		1007	Type II	1	N	N		1			Y
HR			0	1007								M	A	0	70.7	172.7	23.7047				1		MA	4	0	0	0	0	0	0	0	0	1				2020	1		1007	No	1	N	N		1.2			N
HR			0	1007								M	A	0	128.8202	177.8	40.7493				1		NY	998	1	0	1	0	0	0	0	0	1				2020	4		1007	No	1	N	N		1.4			Y
HR			0	1201								M	O	0	102.701	185.42	29.8718				1		MA	3	0	0	0	0	0	0	0	0	1				2070	1		1201	Type II	1	N	Y	1024	1.15			Y
HR			0	1007								F	O	0	80.73999999999999	175.26	26.2859				1		CT	4	0	0	0	0	0	0	0	0	2	236			2080	1		1007	No	1	N	N		1.05			N
HR			0	1007								M	O	0	94.90000000000001	175.26	30.8959				1		CA	4	0	0	0	0	0	0	0	0	2	241			2020	3		1007	Type II	1	N	N		1.17			Y
HR			0	1049								M	O	0	83.508	177.8	26.4158				1		IN	5	0	0	0	0	0	0	0	0	2	236			2050	3		1049	No	1	Y	N		1.25			Y
HR			0	1007								F	AB	0	72.57599999999999	160	28.35				1		PA	3	0	0	0	0	0	0	0	0	1				2060	2		1007	No	1	N	N		1.4			U
HR			0	1000								F	A	0	79.379	170.18	27.4087				1		NC	4	0	0	0	0	0	1	0	0	1				2020	4		1000	No	1	N	N		.9			Y
HR			0	1007								M	O	0	78.925	177.8	24.9661				1		TX	6	0	0	0	0	0	1	0	0	1				2050	1		1007	Type II	1	N	N		.9			N
HR			0	1000								M	B	1	56.699	170.18	19.5776				1		NY	998	1	0	0	0	0	0	0	0	1				2010	2		1000	No	1	N	N		.7			N
HR			0	1049								F	O	0	60.782	157.4	24.5338				1		MO	3	0	0	0	0	0	0	0	0	1				2020	2		1049	No	1	N	N		.79			Y
HR			0	1000								M	O	0	103.8	177	33.1322						WA		0	0	0	0	0	0	0	0
HR			0	1049								M	A	0	66.18000000000001	167.59	23.563				1		MO	998	0	0	0	0	0	1	0	0	2	241			2020	1		1049	No	1	N	Y	256	1.9			Y
HR			0	1000								M	B	0	141.296	190.5	38.935				1		MS	4	0	0	0	0	0	0	0	0	2	236			2080	1		1000	Type II	1	N	N		1.18			Y
HR			0	1007								M	O	0	110.201	185.39	32.0636				1		LA	3	0	0	0	0	0	1	0	0	1				998	1		1007	Type II	1	N	N		1.83			Y
HR			0	1007								M	O	0	122.0163	193.04	32.7434				1		MO	5	0	0	0	0	0	0	0	0	1				2030	3		1007	No	2	N	N		9.109999999999999			Y
HR			0	1049								M	O	0	68.04000000000001	185.39	19.7966				1		ID	4	0	0	0	0	0	0	0	0	2	999			2050	2		1000	No	1	N	N		.55			N
HR			0	1049								M	O	0	99.20099999999999	175.31	32.2777				1		MI	4	0	0	0	0	0	0	0	0	2	236			2060	4		1049	No	1	N	N		1.59			N
HR			0	1007								F	A	0	99.3	170.18	34.2872				1		CT	6	0	0	0	0	0	0	0	0	1				2040	1		1007	No	1	N	N		1			Y
HR			0	1007								M	A	0	88.45099999999999	187.96	25.0364				1		NC	5	0	0	0	0	0	1	0	0	1				2030	1		1007	No	1	N	N		1			N
HR			0	1000								M	O	1	69.59999999999999	167.64	24.7659				4		MA	3	0	0	0	0	0	0	0	0	2	241			2020	3		1000	Type II	1	N	N		.79			N
HR			0	1049								M	O	0	121	183	36.1313				1		PA	3	0	0	0	0	0	1	0	1	2	241			2030	4		1049	No	1	N	Y	256	1.7			Y
HR			0	1007								M	A	1	93.601	175.26	30.473				1		CO	3	0	0	1	0	0	0	0	0	1				2020	1		1007	No	1	N	N		1.42			Y
HR			0	1000								M	O	0	66.95099999999999	187.76	18.9911				1		TX	5	0	0	1	0	0	1	0	0	1				2020	1		1000	No	1	N	N		1.33			Y
HR			0	1000								M	AB	0	75.401	188	21.3335				4		FL	998	0	0	0	0	0	0	0	0	2	241			2020	2		1000	No	1	N	N		1.48			Y
HR			0	1003								M	O	0	76.6571	180.34	23.5705				1		CA	5	0	0	0	0	0	0	0	0	1				2040	3		1003	No	1	N	N		1.18			Y
HR			0	1000								F	A	0	67.496	172.72	22.6252				1		TX	5	0	0	0	0	0	1	0	0	1				998	4		1000	No	1	N	N		1.53			Y
HR			0	1007								M	O	1	85.729	177.8	27.1184				1		CA	2	0	0	0	0	0	1	0	0	1				2040	3		1007	No	1	N	N		1.25			N
HR			0	1201								F	A	0	95.7	167.64	34.0531						WA		0	0	0	0	0	0	0	0
HR			0	1200								M	O	0	81.33	172.72	27.2625				1		TX	3	0	0	0	0	0	0	0	0	1				998	1		1000	Type II	1	N	N		1.21			Y
HR			0	1007								M	A	0	106.141	175.26	34.5555				1		MD	4	0	0	0	0	0	0	0	0	1				2070	1		1007	No	1	N	N		1.5			Y
HR			0	1000								M	O	0	89.59999999999999	177.8	28.3429						TX		0	0	0	0	0	0	0	0
HR			0	1049								M	A	0	126.901	190.6	34.9317				1		IA	4	0	0	0	0	0	0	0	0	1				2070	3		1049	Type II	1	N	N		1.26			Y
HR			0	1201								M	O	0	88.9041	171.45	30.2445				1		NJ	4	0	0	0	0	0	0	0	0	1				2050	1		1201	No	1	N	N		1.05			Y
HR			0	1200								M	A	0	99.792	177.8	31.5669				1		CO	998	0	0	0	0	0	0	0	0	1				2020	1		1200	Type II	1	N	N		.84			Y
HR			0	1000								M	A	1	61.235	170.18	21.1438				1		CA	4	0	0	0	0	0	1	0	0	1				2020	1		1000	No	1	N	N		.92			N
HR			0	1007								M	A	0	56.9	165.1	20.8746				1		KY	2	0	0	0	0	0	0	0	0	5	241	329		2020	2		1007	Type II	1	N	N		.72			N
HR			0	1000								M	O	0	77.5642	177.8	24.5357				1		NC	3	0	0	0	0	0	1	0	0	1				2030	1		1000	No	1	N	N		1.6			Y
HR			0	1208								F	A	0	53.6	165.1	19.6639				1		GA	6	0	0	0	0	0	0	0	0	1				2080	1		1208	No	1	N	N		.67			Y
HR			0	1049								M	A	0	98.748	180.3	30.3764				1		SC	4	0	0	0	0	0	0	0	0	1				998	1		1049	No	1	N	N		1.8			N
HR			0	1003								M	O	0	130.181	185.42	37.8647						CA		0	0	0	0	0	0	0	0
HR			0	1000								M	O	0	129.4	190.5	35.657				1		NC	6	0	0	0	0	0	0	0	0	2	241			2030	1		1007	No	1	N	N		1			Y
HR			0	1202								M	A	1	91.2	165.1	33.4581				1		CA	3	0	0	0	0	0	0	0	0	1				2040	2		1202	No	1	N	N		1.32			N
HR			0	1008								M	O	0	78.47199999999999	185.42	22.8245				1		CA	5	0	0	0	0	0	0	0	0	1				2020	1		1008	No	1	N	N		1.59			Y
HR			0	1007								M	A	0	74.7	177.8	23.6296				1		MA	3	0	0	0	0	0	0	0	0	1				2030	3		1007	No	1	Y	Y	8	1.8			Y
HR			0	1000								M	B	0	92.301	192.99	24.782				1		TN	5	0	0	0	0	0	0	0	0	2	241			2020	1		1000	Type II	1	N	N		2.06			Y
HR			0	1201								M	O	0	73.09999999999999	182.9	21.8519				1		RI	5	0	0	0	0	0	0	0	0	1				2040	1		1201	No	1	N	N		.8			Y
HR			0	1007								M	A	0	97.06999999999999	182.88	29.0237				1		OH	5	0	0	0	0	0	0	0	0	1				2060	1		1007	Type II	1	N	N		1.25			Y
HR			0	1007								M	A	0	124.105	186.69	35.608				1		MI	6	0	0	0	0	0	0	0	0	2	236			2060	3		1007	No	1	N	N		.89			Y
HR			0	1200								M	A	0	113.4	175.26	36.9188				1		AL	3	0	0	0	0	0	0	0	0	1				2070	3		1007	Type II	1	Y	N		1.46			Y
HR			0	1007								F	A	0	81.601	170	28.2356				1		GA	5	0	0	0	0	0	1	0	0	2	241			2020	1		1007	Type II	1	N	N		1.32			Y
HR			0	1007								M	A	0	83.91500000000001	175.26	27.3196				1		IA	3	0	0	0	0	0	0	0	0	2	236			2080	3		1007	Type II	1	N	N		1.21			Y
HR			0	1053								M	A	0	65.771	177.8	20.8052				1		CA	4	0	0	0	0	0	0	0	0	1				2020	2		1053	No	1	Y	N		1.2			Y
HR			0	1000								M	O	0	94.801	177.8	29.9881				1		NJ	3	0	0	0	0	0	1	0	0	1				2050	1		1000	No	1	N	N		.76			Y
HR			0	1000								M	O	0	97.976	185.42	28.4975						OH		0	0	0	0	0	0	0	0
HR			0	1007								F	AB	1	74.90000000000001	165.1	27.4782						GA		0	0	0	0	0	0	0	0
HR			0	1007								M	A	0	116.101	181	35.4388				1		MI	2	0	0	0	0	0	1	0	0	2	241			2030	1		1007	No	1	N	N		1.11			Y
HR			0	1051								M	A	0	88.5	167.64	31.4911				1		CT	3	0	0	0	0	0	0	0	0	1				2020	1		1051	No	1	N	N		1.8			N
HR			0	1000								M	O	0	89.8	182.9	26.8441				1		NC	4	0	0	0	0	0	0	0	0	1				2060	1		1000	No	1	N	N		1.8			Y
HR			0	1000								M	O	0	90.176	177.8	28.5251				1		GA	4	0	0	0	0	0	0	0	0	2	236			2060	1		1000	No	1	Y	N		1.55			N
HR			0	1000								M	O	0	105.687	190.5	29.1227				1		SC	4	0	0	0	0	0	1	0	0	1				2030	2		1053	No	1	N	N		1.4			Y
HR			0	1007								M	O	0	86	172.72	28.8279				1		MD	3	1	0	0	0	0	0	0	0	2	241			2030	3		1007	Type II	1	N	N		1.3			N
HR			0	1000								M	O	0	89	170.18	30.7307				1		VA	3	0	0	0	0	0	1	0	0	2	241			2020	1		1000	No	1	N	N		1			Y
HR			0	1000								M	B	0	77.2	163.5	28.879				1		FL	5	0	0	0	0	0	0	0	0	1				2030	7		1000	Type II	1	N	N		1.33			Y
HR			0	1007								M	O	0	103.421	170.21	35.6976				1		MI	2	0	0	0	0	0	0	0	0	2	236			2060	3		1007	Type II	1	Y	N		1.87			N
HR			0	1000								M	AB	0	89.70099999999999	181	27.3804				1		GA	4	0	0	0	0	0	0	0	0	2	241			2020	3		1000	Type II	2	N	N		6.43			Y
HR			0	1000								M	A	0	97.5223	177.8	30.849						OH		0	0	0	0	0	0	0	0
HR			0	1049								M	B	0	129.201	192.99	34.6894				1		MI	5	0	0	0	0	0	0	0	0	2	241			2030	1		1049	No	1	N	N		1.52			Y
HR			0	1005								M	B	0	83.009	177.8	26.258				1		NY	3	0	0	0	0	0	0	0	0	1				2020	3		1000	Type II	1	N	Y	256	1.37			Y
HR			0	1003								M	O	0	82.554	172.72	27.6728				1		CA	998	0	0	0	0	0	0	0	0	2	236			2090	2		1003	No	1	N	N		1.21			N
HR			0	1007								M	O	1	70.761	170.18	24.433				1		NY	3	0	0	0	0	0	0	0	0	2	236			2050	1		1007	No	1	N	N		1.3			Y
HR			0	1002								F	A	0	92.501	162.56	35.0041				1		TN	6	0	0	0	0	0	0	0	0	1				2070	4		1002	Type II	1	N	N		.96			Y
HR			0	1007								F	A	0	72.575	152.4	31.2476				1		UT	4	0	0	0	0	0	0	0	0	1				2020	1		1007	No	1	N	N		.79			Y
HR			0	1207								F	O	0	78.97199999999999	160.02	30.8407				1		MO	6	0	0	0	0	0	0	0	0	1				2070	1		1207	No	1	N	N		.91			Y
HR			0	1049								F	O	0	99.747	167.64	35.4931				1		MI	6	0	0	0	0	0	1	0	0	1				2020	1		1049	No	1	N	N		1.36			Y
HR			0	1050								M	O	0	102.0582	175.26	33.2263				1		NY	3	0	0	0	0	0	0	0	0	1				2050	4		1050	Type II	1	N	N		1.31			Y
HR			0	1002								F	B	1	68.2	157.5	27.4931				1		MA	2	0	0	0	0	0	1	0	1	1				2010	7		1002	No	1	N	N		1.4			Y
[truncated: 1,016 more columns]
